# Supplementary material for: Pathogen Pursuit: A Gamified Format to Learn Infectious Diseases and Antimicrobial Stewardship for Medical Residents
Source: MedEdPORTAL. 2025 Dec 16;21:11565. doi: 10.15766/mep_2374-8265.11565 (PMC12705857; doi:10.15766/mep_2374-8265.11565)
Supplement: Supplementary file 1 — Educational Objectives by Quesitons.docxGame Instructions.docxPathogen Game Cards.pdfAntimicrobial Game Cards.pdfGame Board Slide Show.pptxKey.pdfPostgame Survey.docxPre- and Posttest.docx [file mep_2374-8265.11565-s001.zip]

Archive with 9 entries (9 files):
- A. Educational Objectives by Questions.docx
- B. Game Instructions.docx
- C. Pathogen Game Cards.pdf
- D. Antimicrobial Game Cards.pdf
- E. Game Board Slide Show.pptx
- F. Key.pdf
- G. Postgame Survey.docx
- H. Pre- and Posttest.docx
- _Educational Summary Report_11565.pdf
